# Supplementary material for: Increased adenosine-to-inosine RNA editing in rheumatoid arthritis
Source: J Autoimmun. 2020 Jan;106:102329. doi: 10.1016/j.jaut.2019.102329 (PMC7479519; doi:10.1016/j.jaut.2019.102329)
Supplement: Multimedia component 1 [file mmc1.xml]

<?xml version="1.0" encoding="UTF-8" standalone="no"?><data:data><datasets><author>konstantinos.stellos@ncl.ac.uk</author><type>0</type><dataset><value>1</value><reason>Data will be made available on request</reason><comments/></dataset></datasets></data:data>
